# Supplementary material for: Development and evaluation of a milk protein transcript depletion method for differential transcriptome analysis in mammary gland tissue
Source: BMC Genomics. 2019 May 22;20:400. doi: 10.1186/s12864-019-5781-3 (PMC6530097; doi:10.1186/s12864-019-5781-3)
Supplement: Supplementary file 5 — Lists of differentially expressed genes comparing pathogen-challenged and non-challenged udder quarters for non-depleted (0) and depleted RNA samples (protocol variants A and B) at q < 0.05 used for upload into IPA pathway analysis. (XLSX 70 kb) [file 12864_2019_5781_MOESM5_ESM.xlsx]

## Sheet: O_gene_exp
gene	log2(fold_change)	q_value
TCN1	-8.44149	0.0392841
TGM3	-7.91831	0.00226478
CSF3R	-7.7305	0.00226478
S100A9	-7.6191	0.00226478
S100A12	-7.13591	0.00226478
ADGRE1	-7.11945	0.00226478
S100A8	-7.11211	0.00226478
CHI3L2	-7.09443	0.00226478
MCEMP1	-6.96714	0.00226478
bta-mir-223	-6.82367	0.00226478
IL-8	-6.75491	0.00226478
PGLYRP2	-6.58916	0.0117844
IL1RN	-6.25262	0.00226478
NFE2	-6.17314	0.00226478
MEFV	-5.97808	0.00226478
DMXL2	-5.85808	0.00226478
GPR84	-5.83751	0.00226478
IL1R2	-5.83355	0.00226478
TREML2	-5.36618	0.00226478
TRPV6	-5.35163	0.0368234
RUBCNL	-5.35153	0.00226478
VNN2	-5.1599	0.00226478
E2F2	-5.1101	0.00565588
MX2	-5.08922	0.00226478
CD55	-5.04017	0.00226478
BST1	-5.0398	0.0192533
PRSS22	-5.02429	0.00226478
SLC6A12	-5.01417	0.0295616
NOS2	-4.94899	0.00226478
TNFAIP6	-4.94183	0.0419548
S100A2	-4.9383	0.00226478
ACOD1	-4.87222	0.00226478
STEAP4	-4.84123	0.00226478
CCL2	-4.82827	0.00226478
SRGN	-4.81656	0.00226478
TNC	-4.72309	0.00226478
ASIC3	-4.72059	0.00226478
IL1B	-4.5506	0.00226478
SOCS3	-4.48768	0.00226478
IL18RAP	-4.45734	0.00406788
ADAM8	-4.43244	0.00226478
KLK10	-4.42607	0.00226478
SLC11A1	-4.42372	0.00226478
TSPAN1	-4.41845	0.00226478
STRA6	-4.39926	0.00226478
UPP1	-4.3783	0.00226478
OSCAR	-4.33726	0.0447834
VNN1	-4.24582	0.00226478
ENTPD2	-4.22103	0.00226478
NAIP	-4.15383	0.00226478
AEBP1	-4.14917	0.00226478
RND1	-4.14144	0.00226478
CD40	-4.12881	0.00226478
MYBPC2	-4.06781	0.00226478
PLEK	-4.06715	0.00226478
PRND	-4.04285	0.00830181
F5	-4.01468	0.00226478
SDS	-4.00456	0.00226478
DUSP2	-3.97474	0.00226478
BATF3	-3.96637	0.00226478
ADGRG3	-3.96574	0.00226478
TNF	-3.96036	0.00226478
GFPT2	-3.93999	0.00226478
NFAM1	-3.92865	0.00226478
CXCL13	-3.8527	0.00565588
RASGRP4	-3.83145	0.00226478
SERPINE1	-3.83092	0.00226478
PTX3	-3.81988	0.00226478
CCL5	-3.81536	0.00226478
TMEM132B	-3.80879	0.00406788
IL1RAP	-3.79998	0.00226478
VCAN	-3.79404	0.00226478
SLC13A5	-3.76934	0.00226478
IL2RA	-3.76816	0.00226478
PLEKHS1	-3.76784	0.00226478
PLA2G5	-3.7666	0.00226478
RNF183	-3.76479	0.00565588
NCF1	-3.74759	0.00226478
C19orf38	-3.73903	0.00226478
SLC16A3	-3.72233	0.00226478
DGAT2	-3.7084	0.00226478
TNFAIP2	-3.7067	0.009615
SLC26A4	-3.69958	0.0489567
CHI3L1	-3.67618	0.00226478
TSPAN32	-3.62177	0.0117844
HSPA6	-3.60798	0.0117844
S100A14	-3.60399	0.00226478
TMPRSS6	-3.60395	0.00406788
SLC6A14	-3.58381	0.00226478
C15orf48,bta-mir-147	-3.56865	0.00226478
EXOC3L4	-3.54458	0.00226478
LTB	-3.53132	0.00226478
SNORD50	-3.51952	0.00226478
TIMP1	-3.51808	0.00226478
ALOX15B	-3.51389	0.00226478
FAM111A	-3.4805	0.00226478
BIRC3	-3.46505	0.00226478
SELL	-3.4616	0.00226478
THEMIS2	-3.43049	0.00226478
FYB	-3.40313	0.00226478
CYTH4	-3.39694	0.00226478
RHOV	-3.37904	0.03205
CEMIP	-3.34614	0.0229661
S1PR5	-3.33934	0.0272649
FBP2	-3.33706	0.0129508
SLCO4A1	-3.31394	0.00226478
SLC2A6	-3.30801	0.0173385
EGR2	-3.30545	0.00226478
ALOX5AP	-3.30413	0.00226478
C3orf52	-3.30297	0.0304673
CX3CL1	-3.30067	0.00226478
CYP11A1	-3.28732	0.00226478
RBM20	-3.2869	0.00565588
SH2B2	-3.28391	0.0182578
PABPC1L	-3.28062	0.00226478
LYZ	-3.27877	0.00226478
UGDH	-3.26163	0.00226478
C5AR1	-3.20867	0.00226478
CYP24A1	-3.20485	0.0327217
MS4A8	-3.20127	0.00226478
MXRA5	-3.19478	0.00226478
IL18BP,RNF121	-3.19157	0.0129508
HS3ST1	-3.18593	0.0173385
BDKRB2	-3.16052	0.00226478
TNFRSF18	-3.13839	0.03205
HSH2D	-3.13657	0.0202179
NLRP3	-3.13138	0.00565588
ADAM19	-3.12656	0.00226478
AXIN2	-3.12578	0.0173385
SH3TC2	-3.08606	0.00226478
ZFAND2A	-3.08531	0.00226478
RAP1GAP2	-3.08096	0.00226478
HK3	-3.06767	0.00226478
ICAM1	-3.06496	0.00226478
PTAFR	-3.06167	0.00226478
SLAMF6	-3.05481	0.00226478
TMEM176A	-3.05428	0.00226478
AOAH	-3.05287	0.00226478
ALDH1A3	-3.03513	0.00226478
CD68	-3.03014	0.00226478
SAMD9	-3.02529	0.00226478
TFEC	-3.00944	0.00406788
Mx1	-2.98612	0.00406788
TGFBI	-2.9833	0.00226478
PSTPIP2	-2.9754	0.00226478
CH25H	-2.97183	0.00226478
E2F3	-2.97083	0.00226478
SDR9C7	-2.95454	0.0221369
CTSC	-2.92786	0.00226478
ISG15	-2.91681	0.00226478
FMNL1	-2.88763	0.00226478
TIAM2	-2.88536	0.0264125
ADAMTS4	-2.88313	0.00226478
CYP7B1	-2.87678	0.00226478
ZDHHC2	-2.87666	0.00226478
CD48	-2.87565	0.00226478
LPAR3	-2.86716	0.00226478
CD69	-2.86433	0.00226478
CCRL2	-2.85778	0.00226478
MYBPH	-2.85639	0.00226478
SRXN1	-2.85239	0.00226478
JUNB	-2.85122	0.00226478
C16orf54	-2.84591	0.00226478
AMPD3	-2.84122	0.00226478
CAPN3	-2.83694	0.00226478
BACE2	-2.83053	0.00226478
VSTM1	-2.8227	0.00565588
CPNE2	-2.81993	0.00226478
SPI1	-2.79781	0.00226478
WFDC2	-2.78426	0.00226478
C12orf75	-2.77729	0.0239017
CD163	-2.77374	0.00226478
RGS16	-2.74917	0.00226478
SAMSN1	-2.74904	0.00226478
LCP1	-2.74791	0.00226478
CFP	-2.74309	0.00226478
ARHGAP42	-2.73362	0.00226478
PRR5L	-2.73241	0.00406788
GNA15	-2.73129	0.00226478
IL1RL1	-2.72752	0.0106679
BCL3	-2.7021	0.00226478
IL18R1	-2.67512	0.00226478
SDC4	-2.66885	0.00226478
ADGRD1	-2.64478	0.00226478
EMILIN2	-2.63008	0.00226478
CCDC88B	-2.62786	0.00226478
ADAMTS7	-2.61022	0.00226478
IFIT1,IFIT3	-2.60555	0.00226478
SLC16A6	-2.60004	0.00830181
GAPT	-2.57541	0.0151093
ITGAD,ITGAM	-2.57396	0.00226478
OAS1X	-2.56303	0.00226478
MPZL2	-2.55188	0.00226478
PLAUR	-2.54474	0.00226478
IDO1	-2.53811	0.00226478
MXD1	-2.5289	0.00226478
TNFAIP3	-2.52737	0.00226478
ICAM2	-2.52622	0.0257393
ITGB6	-2.52079	0.00226478
PREX1	-2.51273	0.00226478
RRAD	-2.51091	0.0327217
SERPINE2	-2.50263	0.00226478
LPCAT2	-2.49429	0.00226478
RAC2	-2.4914	0.00226478
KCNB1	-2.48917	0.00226478
ACSL4	-2.47959	0.0426941
CD53	-2.47694	0.00226478
LYPD3	-2.47403	0.00406788
TNFRSF1B	-2.46479	0.00226478
FCER1G	-2.46298	0.00226478
MDFI	-2.46227	0.00226478
SLC43A2	-2.4563	0.00226478
RGS2	-2.45025	0.00226478
TRIM47	-2.44778	0.00226478
TMEM176B	-2.44101	0.00226478
F13A1	-2.44015	0.00226478
NCF2	-2.43895	0.00226478
RASSF2	-2.4313	0.00226478
UCP2	-2.42653	0.00226478
CAPN14	-2.42158	0.0212029
APBB1IP	-2.42092	0.00226478
PLAC8	-2.41882	0.00226478
DHX58	-2.41602	0.00226478
PSTPIP1	-2.41312	0.00226478
NLRC4	-2.40602	0.009615
MMP19	-2.40547	0.00226478
FLVCR2	-2.40327	0.00830181
ABCA1	-2.40216	0.00226478
LDHA	-2.3994	0.00226478
MEDAG	-2.39728	0.00226478
THBS2	-2.39601	0.00226478
SFRP4	-2.39562	0.00226478
ZC3H12A	-2.39143	0.00226478
CROCC2	-2.38771	0.00226478
C1QTNF6	-2.38586	0.00226478
C16orf45	-2.37562	0.0392841
ADAM12	-2.37251	0.00226478
PAQR7	-2.35902	0.0287645
CDKN2D	-2.34616	0.00226478
NFKB2	-2.34365	0.00226478
TACSTD2	-2.33933	0.0129508
MYO1G	-2.33821	0.00406788
GLDN	-2.3324	0.00226478
PLAU	-2.32784	0.00830181
C5AR2	-2.32498	0.00226478
FTH1	-2.32268	0.0295616
TGM1	-2.32169	0.00830181
SCNN1D	-2.31945	0.009615
RALGDS	-2.31915	0.0212029
SLA	-2.31643	0.00226478
CLEC12A	-2.30594	0.00226478
PTGS2	-2.30543	0.00226478
CXorf21	-2.28825	0.00565588
CD101	-2.28606	0.00226478
TYROBP	-2.28021	0.00226478
VWA7	-2.27818	0.00565588
SLC46A2	-2.27182	0.00406788
RAB20	-2.27001	0.00226478
MAP3K8	-2.26538	0.00226478
CLSTN3	-2.26148	0.00565588
SBNO2	-2.26009	0.00226478
TLR2	-2.25208	0.00565588
TRIB1	-2.25193	0.00226478
FAM167A	-2.25016	0.0312341
ABTB2	-2.24813	0.00226478
HMOX1	-2.24218	0.00226478
FOS	-2.23971	0.00565588
CCBE1	-2.23876	0.00565588
ZDHHC23	-2.2325	0.0287645
ABCC4	-2.22808	0.00406788
NLRC5	-2.2274	0.00226478
TGM2	-2.22511	0.00226478
VAV1	-2.21408	0.00226478
SELP	-2.20725	0.00226478
IFNAR2	-2.19338	0.00226478
PDE1B	-2.17711	0.0440289
MARCKSL1	-2.17054	0.0440289
CSF1	-2.16699	0.00226478
CASP4	-2.15543	0.00226478
C2	-2.1534	0.00226478
SNX20	-2.13936	0.0432675
ANGPTL4	-2.13345	0.00226478
CA2	-2.13254	0.0406027
NFKBIE	-2.12449	0.00226478
ITGB2	-2.12055	0.00226478
CORO1A	-2.11136	0.00226478
DKK3	-2.10884	0.00226478
NR5A2	-2.10272	0.0463135
TSPO	-2.099	0.00226478
SSH2	-2.09659	0.00226478
SYBU	-2.08331	0.0229661
RELB	-2.08027	0.00226478
P2RY2	-2.07868	0.00406788
BHLHE41	-2.06848	0.00406788
SELPLG	-2.064	0.00226478
LHFPL2	-2.05889	0.00226478
KRT14	-2.05873	0.00226478
TAGAP	-2.05575	0.00226478
TNFRSF6B	-2.05068	0.0476503
EGR1	-2.04963	0.00226478
PLEKHA4	-2.04853	0.00226478
COTL1	-2.03922	0.00226478
CCDC88A	-2.0309	0.00226478
GMIP	-2.02996	0.00226478
IFNAR1	-2.02779	0.00226478
SLC15A3	-2.01969	0.00226478
VAT1L	-2.01199	0.00714628
HCLS1	-2.00962	0.00226478
ARHGAP30	-2.00957	0.00226478
IL2RG	-2.00378	0.00226478
ZFP36L2	-2.00236	0.00226478
CCND2	-1.99305	0.035186
POLE	-1.99287	0.00226478
AMPD2	-1.98978	0.00226478
THEM4	-1.97518	0.00226478
SPON1	-1.97108	0.00565588
ARRDC4	-1.96705	0.00226478
POSTN	-1.96273	0.0496204
CYBA	-1.95866	0.00226478
ITGA2	-1.95368	0.00226478
RGS19	-1.95361	0.00226478
CLEC4A	-1.95319	0.0151093
CALCRL	-1.93258	0.00226478
FAM65C	-1.93184	0.00226478
TEAD4	-1.93108	0.03205
SNX24	-1.9306	0.00226478
VMP1	-1.92943	0.00226478
IL21R	-1.92472	0.0368234
CLIC1	-1.92202	0.00226478
NFKBIA	-1.91602	0.00406788
ARID3A	-1.914	0.0182578
RSAD2	-1.90426	0.00226478
OLFML2B	-1.9031	0.0264125
MARCKS	-1.88588	0.009615
MCTP2	-1.88204	0.0419548
CKAP4	-1.87712	0.00226478
CMKLR1	-1.87563	0.048371
ESM1	-1.86556	0.0106679
PDE4B	-1.86372	0.00406788
SLC9A5	-1.86228	0.0447834
ATF3	-1.85446	0.00565588
ZFP36	-1.85162	0.0287645
IL6R	-1.85093	0.00226478
ZEB2	-1.85037	0.00226478
CDH3	-1.84397	0.00226478
IGSF3	-1.83442	0.00226478
PKM	-1.83318	0.00714628
BAG3	-1.83127	0.00226478
LAT2	-1.8134	0.00406788
GLI2	-1.80931	0.0334766
EMILIN1	-1.80412	0.00226478
SEMA6A	-1.80169	0.00226478
GADD45A	-1.79836	0.00226478
TMEM156	-1.79747	0.00714628
TIAM1	-1.79129	0.0151093
KCTD12	-1.79112	0.00830181
ACKR1	-1.78605	0.00406788
FADS2	-1.78098	0.0400246
ADGRE5	-1.77398	0.00226478
TAGLN2	-1.76663	0.00226478
CYR61	-1.76558	0.00226478
PARP3	-1.76546	0.00226478
RBM43	-1.76317	0.00226478
OAS2	-1.75127	0.00226478
SH3PXD2B	-1.75001	0.00226478
PROCR	-1.7442	0.00565588
FXYD5	-1.74405	0.00406788
CD276	-1.74233	0.00226478
ABCA2	-1.74021	0.0454903
FAM49B	-1.73559	0.00830181
IPCEF1	-1.73229	0.00226478
CD83	-1.73183	0.00226478
CRELD2	-1.73101	0.00406788
ZNF436	-1.73058	0.0151093
IL34	-1.72682	0.00226478
SGK1	-1.7223	0.00830181
OSGIN1	-1.72218	0.0257393
SEPT5	-1.71987	0.00565588
CSF2RA	-1.7197	0.0312341
PTGES	-1.71757	0.00406788
DUSP10	-1.71376	0.0221369
PTPRE	-1.71269	0.0106679
THBD	-1.71117	0.00406788
MANF	-1.70934	0.00226478
IFI6	-1.70603	0.0295616
NFIL3	-1.70527	0.00226478
SLC37A2	-1.69967	0.0141208
CXCL16	-1.69925	0.00565588
FGL2	-1.69762	0.00406788
TFRC	-1.69662	0.00830181
TSKU	-1.69141	0.00714628
ARSB	-1.6863	0.00830181
MFHAS1	-1.68608	0.00226478
ECM1	-1.68595	0.00226478
MAP1A	-1.68578	0.0106679
CYBB	-1.68559	0.00226478
ADRB2	-1.68187	0.009615
SERPINB8	-1.68046	0.024761
AFAP1	-1.67184	0.00406788
MBOAT1	-1.67126	0.00565588
BTK	-1.67074	0.0264125
SPX	-1.66984	0.0192533
MARCH3	-1.66775	0.00226478
FOSB	-1.66628	0.0287645
SLC37A3	-1.66224	0.00406788
ELF3	-1.65751	0.00226478
ZSWIM4	-1.6563	0.00226478
ABHD2	-1.65596	0.0151093
CORO2A	-1.65474	0.00226478
NFKB1	-1.65398	0.00406788
ITGAV	-1.65212	0.0327217
MYO1F	-1.64615	0.00226478
BCAR1	-1.6428	0.00226478
CTSH	-1.64247	0.0192533
SEMA4C	-1.64125	0.00406788
ADCY6	-1.63361	0.00226478
ATG16L2	-1.63071	0.00565588
ITGAL	-1.62659	0.00226478
ACOT7	-1.62452	0.0334766
SERPINA1	-1.6239	0.048371
LRRC25	-1.62108	0.0151093
LOXL2	-1.61747	0.0151093
FAT2	-1.61513	0.0272649
BHLHE40	-1.61013	0.00565588
RHOQ	-1.60962	0.0202179
JAK3	-1.60425	0.00406788
OAF	-1.59944	0.035186
EMP3	-1.59693	0.00565588
ST6GALNAC6	-1.59692	0.0295616
MAFB	-1.595	0.00406788
CASP7	-1.5922	0.0327217
S100A4	-1.59096	0.00226478
DRAM1	-1.58519	0.00226478
SUSD3	-1.58066	0.0264125
IDH3A	-1.5791	0.0117844
SLC39A14	-1.57191	0.0162507
MKNK1	-1.56789	0.00565588
UBD	-1.56697	0.00830181
TXN	-1.56595	0.0117844
RASGRP2	-1.56473	0.0368234
STX2	-1.56349	0.0129508
MAP3K14	-1.56	0.00406788
PFKFB3	-1.55799	0.00226478
CHST11	-1.55306	0.0312341
SLC7A7	-1.54985	0.0141208
IRF1	-1.54956	0.00830181
MILR1	-1.54452	0.0489567
WDFY4	-1.54258	0.00714628
IFI44L	-1.54011	0.0440289
ARRDC3	-1.53964	0.0221369
EFEMP2	-1.53932	0.0151093
GBP5	-1.53519	0.009615
ELF4	-1.53027	0.00226478
NR4A1	-1.52413	0.035186
RBMS1	-1.52309	0.0327217
FADS3	-1.51902	0.0141208
MICAL1	-1.5189	0.0412454
SERPINH1	-1.51456	0.0141208
MST1R	-1.51432	0.0312341
SPTSSA	-1.51379	0.0221369
CIITA	-1.51258	0.0264125
GRHL3	-1.50954	0.0400246
MOB3C	-1.50887	0.0173385
FMNL3	-1.50755	0.00406788
PDIA4	-1.50571	0.0392841
ST8SIA4	-1.50513	0.0264125
RASGEF1A	-1.50223	0.0272649
MAP3K6	-1.49822	0.0106679
ARRDC2	-1.4982	0.03205
ME2	-1.49481	0.00714628
MGAT5	-1.49471	0.00226478
NCKAP1L	-1.49282	0.0117844
IKBKE	-1.49206	0.0117844
FZD7	-1.49148	0.00226478
ARHGEF2	-1.49013	0.00830181
GPAT3	-1.4858	0.009615
UBA7	-1.48115	0.00565588
PLEKHO2	-1.47843	0.00226478
PTPRC	-1.47777	0.0412454
KSR1	-1.4741	0.0182578
DOK2	-1.47238	0.0406027
LPGAT1	-1.47152	0.00830181
DUSP6	-1.4656	0.00406788
IFITM1	-1.46496	0.00565588
WIPF1	-1.46371	0.0141208
PGK1	-1.46327	0.0106679
CD248	-1.46181	0.0239017
WLS	-1.46177	0.0426941
TMEM51	-1.45974	0.009615
RNF41	-1.45938	0.0129508
RIN3	-1.45763	0.0295616
NOD1	-1.45397	0.0106679
LMNB1	-1.44963	0.0229661
RNF19B	-1.44441	0.00714628
TRAF2	-1.44011	0.009615
CCDC69	-1.43961	0.0327217
ETS2	-1.43564	0.00714628
GAS7	-1.4344	0.009615
RHOG	-1.43284	0.00226478
TBC1D9	-1.43077	0.00226478
TMEM106A	-1.4299	0.0334766
EVA1C	-1.42762	0.0182578
SEMA4D	-1.41964	0.0272649
ADAMTS9	-1.41299	0.0141208
MCAM	-1.41291	0.00830181
TNIP1	-1.41186	0.0229661
HYOU1	-1.40817	0.0489567
ABCA7	-1.40418	0.0412454
METRNL	-1.40411	0.0212029
IL6ST	-1.40094	0.0229661
TNFSF13	-1.39674	0.0212029
SFN	-1.39373	0.0173385
GYG2	-1.39324	0.0406027
LGALS3	-1.39238	0.00714628
DAGLB	-1.38995	0.0229661
ADAMTSL4	-1.38671	0.0182578
SH3RF1	-1.38545	0.0304673
IFITM3	-1.37556	0.00406788
NID2	-1.37361	0.0239017
EIF4E3	-1.36459	0.0272649
CDKN1A	-1.36286	0.0141208
ZDHHC18	-1.35957	0.00565588
ITGA5	-1.35882	0.0182578
RILPL2	-1.35838	0.0368234
LIPA	-1.35582	0.0221369
WDFY3	-1.35485	0.0264125
MMP14	-1.35416	0.0280693
KDM6B	-1.35151	0.0129508
SRC	-1.34964	0.0287645
IL27RA	-1.34505	0.00226478
ANTXR2	-1.33425	0.0229661
JAK2	-1.33297	0.0375918
FGD3	-1.33265	0.0406027
ARHGAP25	-1.3296	0.0264125
ACSS3	-1.32831	0.0202179
PRDM1	-1.32654	0.0117844
NAV1	-1.31949	0.0304673
STK17B	-1.31176	0.0173385
N4BP3	-1.30778	0.0334766
STK10	-1.30473	0.0426941
EHD1	-1.29864	0.0400246
CTSS	-1.29396	0.0360095
RALGAPA2	-1.29047	0.048371
GLIPR2	-1.28917	0.0264125
IL10RA	-1.28667	0.0151093
MICALL2	-1.28474	0.0312341
ERRFI1	-1.28407	0.0257393
EFHD2	-1.28232	0.0470904
LAPTM5	-1.28071	0.0476503
LITAF	-1.28056	0.0151093
GMFG	-1.27733	0.035186
KLF10	-1.27665	0.0202179
SUSD6	-1.27566	0.0239017
GNAI2	-1.26307	0.0392841
TRAF3	-1.25666	0.0489567
CPOX	-1.24267	0.0264125
ARHGEF40	-1.23427	0.0375918
MYC	-1.23388	0.0264125
TUBB6	-1.22716	0.0202179
RNF144A	-1.22626	0.0406027
IRF9	-1.21957	0.0229661
DLC1	-1.21679	0.0162507
SYK	-1.21586	0.0476503
RAB8B	-1.21526	0.0426941
MITF	-1.21486	0.0392841
ADA	-1.20491	0.0202179
SMAD1	-1.2042	0.0280693
SLC25A19	-1.20081	0.035186
DPY19L1	-1.19542	0.03205
SEMA4B	-1.19315	0.0432675
KLF16	-1.19271	0.0419548
CNP	-1.19254	0.0295616
SEMA7A	-1.19185	0.024761
VASP	-1.19052	0.0280693
EFNB2	-1.18864	0.0304673
EHBP1L1	-1.1865	0.0280693
ACVR1B	-1.18522	0.0476503
PARP14	-1.18374	0.0192533
POU2F1	-1.17467	0.0229661
S100A16	-1.17425	0.0496204
KLF4	-1.17101	0.0470904
RASA2	-1.16892	0.0360095
TUBB4B	-1.16102	0.0432675
TSPAN17	-1.15358	0.0489567
SKAP2	-1.14924	0.0454903
PPP1R15A	-1.12594	0.0212029
PLPP3	-1.10184	0.0343866
PPARA	1.09034	0.0454903
NFIX	1.14893	0.0463135
STK17A	1.15728	0.0304673
PER1	1.1646	0.0406027
MTMR10	1.18045	0.0304673
KCTD2	1.18214	0.0343866
LSS	1.18973	0.0400246
DLG3	1.20124	0.0192533
EARS2,GGA2	1.20286	0.0432675
EIF1	1.20596	0.0192533
ATRAID	1.22967	0.0412454
SREBF1	1.25664	0.0447834
PLCE1	1.27371	0.0489567
CAMSAP3	1.3082	0.0392841
TNFRSF21	1.31188	0.0419548
ARL4A	1.31552	0.0327217
CTPS1	1.32153	0.0295616
JCHAIN	1.32617	0.0470904
SLC25A4	1.3266	0.0106679
DUSP4	1.33502	0.0221369
GIPC2	1.35101	0.0426941
CAPN6	1.35594	0.0476503
AMIGO1	1.36267	0.0432675
RUNDC1	1.376	0.0280693
FAM234B	1.37873	0.0360095
TBC1D24	1.37941	0.0496204
MKNK2	1.38212	0.009615
RORA	1.38258	0.0239017
STX3	1.38395	0.0280693
TOB1	1.39499	0.00406788
MPC2	1.40514	0.0106679
GATA3	1.41163	0.0162507
GPAT4	1.41655	0.024761
H1F0	1.42278	0.00714628
RAB18	1.43063	0.0334766
DCXR	1.44772	0.00714628
ADIPOR2	1.45003	0.0327217
IRX3	1.45788	0.0385707
TPD52L1	1.46046	0.0375918
SH3BGRL2	1.4616	0.0162507
MAP3K13	1.46701	0.0229661
SERTAD4	1.46711	0.009615
EHHADH	1.4719	0.009615
PRADC1	1.48031	0.0162507
ECHDC2	1.50793	0.0412454
HNRNPLL	1.50959	0.0375918
ARHGEF26	1.52034	0.0182578
HLF	1.53043	0.0295616
ACOX2	1.55656	0.0221369
GSS	1.56032	0.0221369
COL9A1	1.5645	0.0412454
SLC28A3	1.57162	0.0239017
ORAI1	1.57549	0.00406788
C14orf159	1.5823	0.0343867
PFKFB4	1.58723	0.00830181
INTS6L	1.60684	0.048371
TRIB3	1.60733	0.0419548
RETSAT	1.62487	0.0117844
MAMLD1	1.62922	0.0287645
KCNMA1	1.63466	0.0368234
SELENBP1	1.63837	0.00226478
FGFRL1	1.64678	0.0406027
PRKAA2	1.64953	0.0173385
BDH1	1.65641	0.0229661
CLDN8	1.65768	0.00226478
CLMN	1.66244	0.0212029
AAK1	1.66272	0.00226478
RASGEF1B	1.70218	0.00226478
HHIPL2	1.70543	0.0239017
FBXL19	1.71139	0.00226478
TFF3	1.71404	0.0229661
TRAF3IP3	1.71791	0.0221369
SLC35C1	1.72141	0.0257393
SLC38A3	1.73005	0.0141208
SLC27A6	1.73234	0.00830181
REEP6	1.73577	0.0447834
IRX1	1.74197	0.00830181
C2orf72,SPATA3	1.74464	0.00830181
RAPGEFL1	1.75838	0.00406788
ACSL1	1.76998	0.0312341
SLC7A5	1.78555	0.0375918
KCNK5	1.79039	0.009615
RUSC2	1.79659	0.00226478
IRX5	1.80083	0.00830181
MFSD2A	1.80897	0.00226478
WIPI1	1.8206	0.0212029
SDC2	1.83519	0.00565588
SPTBN2	1.8485	0.0182578
SLC1A4	1.86171	0.00226478
PLEKHA6	1.87657	0.00406788
RNF43	1.91441	0.0182578
SGPP2	1.91598	0.00226478
TMEM25	1.91763	0.00226478
MAPK4	1.92267	0.0476503
BTBD3	1.92288	0.00226478
PKD2L1	1.93243	0.0212029
GRAMD2	1.93395	0.00226478
NELL2	1.9375	0.0106679
FAM46C	1.94951	0.0151093
SLC6A9	1.98398	0.00226478
KRT19	2.01741	0.024761
PPM1K	2.02226	0.00226478
SYT17	2.02227	0.0400246
PRC1	2.0358	0.00406788
FAH	2.0516	0.0272649
NXNL2	2.0618	0.048371
ADCYAP1R1	2.06503	0.00226478
SLC16A1	2.0697	0.00226478
MROH2B	2.07056	0.0173385
bta-mir-2904-3	2.07207	0.0476503
PPARGC1A	2.08399	0.0375918
TMOD4	2.13645	0.0264125
GADD45G	2.1484	0.00406788
ATP13A4	2.17498	0.03205
ATF5	2.17748	0.0419548
KRT15	2.17997	0.00226478
LPIN1	2.1832	0.0173385
HIST1H1D	2.22319	0.00565588
AQP3	2.24935	0.0202179
AGT	2.24989	0.0173385
WNK4	2.25354	0.0272649
NDRG4	2.25719	0.00226478
SLC31A2	2.27479	0.00226478
GALM	2.28177	0.0141208
FBXO10	2.31857	0.00226478
SNTA1	2.3188	0.00406788
ENO4	2.32831	0.00226478
RHPN2	2.35919	0.00226478
FZD5	2.37149	0.00226478
MSTN	2.37152	0.00565588
ALOX15	2.44658	0.0162507
NOS1	2.57831	0.0192533
LPL	2.59681	0.024761
PLA2G3	2.72552	0.00714628
GLT8D2	2.72972	0.00226478
SLC34A2	2.75116	0.00830181
FA2H	2.80834	0.0264125
COL25A1	2.99288	0.0406027
LRAT	3.00831	0.00226478
MLXIPL	3.05982	0.00830181
CCDC184	3.51994	0.00406788
LRP2	3.58205	0.00226478
KRT24	3.61103	0.00226478
ARL4D	3.80864	0.00226478
CLSPN	3.84917	0.00226478
CYP2B6	4.24696	0.0182578
OCSTAMP	-inf	0.0117844
OSM	-inf	0.00226478
PSORS1C2	-inf	0.0129508

## Sheet: A_gene_exp
gene	log2(fold_change)	q_value
MARCH3	-1.55528	0.00840392
SEPT5	-1.65415	0.0150054
AAK1	2.70223	0.00295994
ABCA1	-2.55331	0.00295994
ABCC4	-2.41247	0.00295994
ABHD2	-2.83687	0.00295994
ABTB2	-1.77372	0.0234421
ACKR1	-2.1651	0.0111228
ACOD1	-4.88424	0.00295994
ACSL1	1.80682	0.0334009
ACSL5	-2.3978	0.00295994
ACSS2	2.00886	0.039263
ACSS3	-1.27337	0.0472009
ACVR1B	-1.22501	0.0352811
ADAM12	-3.26606	0.00840392
ADAM19	-3.06603	0.00295994
ADAM8	-4.38466	0.00295994
ADAMTS4	-3.07123	0.00295994
ADAMTS7	-2.74707	0.00295994
ADCY6	1.30912	0.0268818
ADCYAP1R1	1.91814	0.00295994
ADGRD1	-2.64011	0.00295994
ADGRE1	-6.73024	0.00295994
ADGRE5	-1.84395	0.00295994
ADGRG3	-4.5539	0.00295994
ADORA2A	-1.98735	0.0481934
ADRB2	-1.56298	0.0245934
AFAP1	-1.87749	0.00295994
AGT	1.96271	0.0334009
ALAS1	-1.20792	0.0481934
ALDH1A3	-2.85116	0.00295994
ALOX15	2.42471	0.0302218
ALOX15B	-3.91172	0.00295994
ALOX5AP	-3.9263	0.00295994
AMPD2	-1.92779	0.00295994
AMPD3	-2.61556	0.0137961
ANGPTL4	-1.95055	0.00295994
ANTXR2	-1.50255	0.00840392
AOAH	-3.54267	0.00295994
APBB1IP	-2.45244	0.00295994
AQP3	1.95846	0.00840392
AQP9	-3.01442	0.0137961
ARHGAP25	-1.46963	0.00295994
ARHGAP30	-1.80555	0.00295994
ARHGAP42	-2.98263	0.00295994
ARHGAP45	-1.67217	0.012487
ARHGEF2	-1.37213	0.0342529
ARHGEF26	1.71073	0.0278794
ARID3A	-2.15129	0.0111228
ARID5B	-1.84628	0.00295994
ARL4A	1.29826	0.036118
ARL4D	3.91962	0.00295994
ARRDC3	-1.52123	0.0150054
ARRDC4	-2.06619	0.00295994
ARSB	-1.75662	0.0163838
ASB8	1.42993	0.0342529
ASIC3	-4.73903	0.0067912
ATF3	-1.66656	0.0187252
ATF5	2.39391	0.0311956
ATG16L2	-2.44745	0.0187252
ATP2B4	-1.37858	0.0382072
ATP8B2	-1.58909	0.0481934
BACE2	-2.65229	0.00295994
BAG3	-1.63759	0.00295994
BATF3	-4.14239	0.00295994
BCAR1	-1.72334	0.00295994
BCL3	-2.79154	0.00295994
BDH1	1.66578	0.0433054
BDKRB2	-3.37597	0.00295994
BEND5	1.99119	0.0334009
BHLHE40	-1.79122	0.00295994
BHLHE41	-1.92371	0.0278794
BIRC3	-3.35437	0.00295994
BPIFA1	-inf	0.00295994
BPIFB1	-5.49219	0.00840392
bta-mir-223	-6.85119	0.00295994
BTBD3	2.26377	0.00295994
BTG2	-1.41688	0.0352811
BTK	-1.74502	0.0150054
C14orf159	1.38752	0.0412757
C15orf48,bta-mir-147	-3.63705	0.00295994
C16orf54	-2.18154	0.00295994
C19orf38	-4.21145	0.039263
C1QTNF1	-1.45845	0.0451201
C1QTNF6	-2.65563	0.0050622
C2	-2.21176	0.00295994
C2orf72	1.85347	0.0111228
C5AR1	-3.45254	0.00295994
C5AR2	-2.30406	0.00295994
CA2	-1.86277	0.0472009
CALCRL	-1.87514	0.00295994
CAPN14	-2.31824	0.00840392
CAPN3	-3.18705	0.00295994
CASP4	-2.28408	0.00295994
CASP7	-1.47747	0.036118
CBL	-1.28835	0.0163838
CCBE1	-2.2546	0.00295994
CCDC184	3.16413	0.00295994
CCDC88A	-2.02014	0.00295994
CCL16	-1.81333	0.0187252
CCL2	-5.53987	0.00295994
CCL5	-3.82313	0.00295994
CCRL2	-2.27119	0.0050622
CD101	-3.13317	0.00295994
CD163	-2.73994	0.00295994
CD244	-1.81625	0.0257618
CD248	-1.38261	0.0268818
CD276	-1.97962	0.00295994
CD40	-4.2174	0.00295994
CD48	-3.00207	0.00295994
CD53	-2.52578	0.00295994
CD55	-5.06482	0.00295994
CD69	-2.98781	0.00295994
CD80	-2.33591	0.0050622
CD83	-2.0882	0.00295994
CDC42EP3	-1.33691	0.0245934
CDH3	-1.88122	0.00295994
CDKN1A	-1.58155	0.00295994
CDKN2D	-1.82973	0.0210886
CFP	-2.70032	0.00295994
CH25H	-2.6522	0.00984835
CHI3L1	-3.43583	0.00295994
CHI3L2	-7.3459	0.00295994
CHST11	-1.82153	0.00295994
CHST15	-1.89377	0.0199183
CKAP4	-1.61729	0.00295994
CLDN8	1.64061	0.00984835
CLEC12A	-2.34313	0.00840392
CLEC4A	-2.11118	0.00295994
CLEC4D,CLEC6A	-2.62329	0.00984835
CLEC5A	-1.88419	0.00295994
CLIC1	-2.02932	0.00295994
CLMN	1.6731	0.0302218
CLSPN	3.43003	0.00295994
CLSTN3	-2.40187	0.00295994
CMKLR1	-2.15146	0.00984835
COL9A1	1.87264	0.0268818
CORO2A	-1.74981	0.00295994
COTL1	-1.86336	0.00840392
CPNE2	-3.67143	0.00295994
CPOX	-1.25276	0.0382072
CRABP1	-2.95381	0.0199183
CRELD2	-1.42002	0.0268818
CROCC2	-2.83275	0.0175743
CSF1	-2.1425	0.00295994
CSF2RA	-2.10382	0.0245934
CTPS1	1.45438	0.012487
CTSC	-2.87777	0.0412757
CTSH	-1.43558	0.0210886
CTSS	-1.35304	0.0268818
CX3CL1	-3.38213	0.00295994
CXCL13	-3.8644	0.00840392
CXCL16	-1.82625	0.00295994
CXorf21	-3.17667	0.0111228
CYBA	-1.88536	0.00295994
CYBB	-2.09257	0.00295994
CYP11A1	-3.28717	0.00295994
CYP24A1	-2.90373	0.0050622
CYP2B6	4.1508	0.00295994
CYP7B1	-2.87717	0.00295994
CYR61	-1.78062	0.00295994
CYTH4	-2.99127	0.00295994
DAGLB	-1.57377	0.0050622
DCXR	1.53137	0.0150054
DGAT2	-4.28883	0.00295994
DHX58	-2.21883	0.00295994
DKK3	-1.88585	0.00984835
DKK4	-inf	0.00295994
DMXL2	-4.6981	0.00295994
DNAJC13	-1.27831	0.0412757
DRAM1	-1.57341	0.00295994
DUSP2	-3.52421	0.00295994
DUSP6	-1.45704	0.00295994
E2F2	-5.79242	0.0111228
E2F3	-2.51032	0.00295994
ECM1	-1.76743	0.0050622
EFEMP2	-1.47679	0.0371396
EGR1	-1.94528	0.00295994
EGR2	-2.87861	0.00295994
EHBP1L1	-1.2911	0.0302218
EHHADH	1.44105	0.0175743
EIF4E3	-1.46208	0.0311956
ELF3	-1.42112	0.0175743
ELF4	-2.45977	0.0150054
EMILIN1	-1.85612	0.0334009
EMILIN2	-2.55546	0.00295994
EMP3	-1.29259	0.039263
ENTPD2	-4.03232	0.00295994
ERC1	-1.29684	0.0137961
ERF	-1.6802	0.0210886
ETS2	-1.36332	0.00984835
EVA1C	-1.70102	0.0402756
EVI2B	-2.28662	0.0492506
EXOC3L4	-4.04591	0.00295994
F13A1	-2.5118	0.00295994
F3	-1.39428	0.0342529
F5	-3.61253	0.00295994
FADS3	-1.45988	0.0199183
FAH	1.97265	0.0111228
FAM49B	-1.85419	0.0234421
FAM65C	-1.57241	0.0382072
FBP2	-4.17366	0.0461644
FBXO10	2.33796	0.0111228
FCER1G	-3.20099	0.00295994
FCER2	-3.99872	0.0352811
FGF7	-2.33977	0.0311956
FGFRL1	1.71899	0.0441687
FGL2	-1.68182	0.00984835
FLVCR2	-2.25401	0.0067912
FMNL1	-2.58449	0.00295994
FMNL3	-1.36842	0.0278794
FMO4	-1.4833	0.0187252
FOS	-2.21331	0.0050622
FOSB	-2.20073	0.00295994
FSCN1	-1.33228	0.0291219
FSTL3	-1.97421	0.0111228
FXYD5	-1.72451	0.00295994
FYB	-3.35902	0.00295994
FZD7	-1.33695	0.0187252
GADD45A	-1.6221	0.0050622
GADD45G	2.02763	0.00295994
GALM	2.32964	0.0050622
GATA3	1.35577	0.0199183
GBP5	-1.81872	0.00295994
GFPT2	-4.34379	0.00295994
GGA2	1.27669	0.0268818
GJA1	-1.19281	0.0421981
GLT8D2	2.74721	0.00295994
GMFG	-1.62571	0.00295994
GMIP	-1.65776	0.0268818
GNA15	-2.19175	0.00840392
GNAI2	-1.49236	0.0278794
GPAT3	-1.35695	0.0451201
GPAT4	1.48375	0.0137961
GPR137B	-2.05418	0.0067912
GPR84	-5.71912	0.00295994
GRAMD2	1.9973	0.00295994
GRHL3	-1.53491	0.0451201
GSAP	-1.96705	0.00295994
GSS	1.63659	0.0222817
H1F0	1.22725	0.0278794
HABP4	1.52009	0.0278794
HACD4	-1.63214	0.0402756
HAS3	-1.87162	0.00984835
HCK	-4.09349	0.00295994
HCLS1	-2.22063	0.00295994
HIPK1	-1.43071	0.0402756
HIST1H1D	1.85953	0.0322795
HIVEP3	-1.30411	0.0461644
HK3	-2.85651	0.00295994
HLF	1.68098	0.00984835
HMOX1	-2.13813	0.00295994
HNRNPLL	1.56367	0.0322795
HRH1	-1.54216	0.0371396
HRH2	-2.56891	0.00840392
HS3ST1	-3.72857	0.00984835
HSH2D	-3.6832	0.0111228
HSPA6	-2.29867	0.0137961
HSPB6	-2.75321	0.0050622
HYOU1	-1.7567	0.0441687
ICAM1	-3.2662	0.00295994
ICAM2	-2.38091	0.0187252
IDH3A	-1.38347	0.0175743
IDO1	-2.11769	0.0067912
IFIH1	-1.30893	0.0199183
IFIT1,IFIT3	-2.8226	0.00295994
IFIT2	-1.76759	0.0268818
IFITM1	-1.49871	0.0067912
IFITM3	-1.43075	0.0111228
IFNAR1	-2.06502	0.00295994
IFNAR2	-1.915	0.00295994
IGF-I	-2.10987	0.00295994
IGSF3	-1.64375	0.00984835
IL10RA	-1.67898	0.00840392
IL18BP	-3.75996	0.00295994
IL18R1	-2.91519	0.00295994
IL18RAP	-3.75657	0.00295994
IL1B	-4.514	0.00295994
IL1R2	-7.40431	0.00295994
IL1RAP	-3.95131	0.00295994
IL1RL1	-2.85368	0.0234421
IL1RN	-6.84967	0.00295994
IL27RA	-1.27451	0.0111228
IL2RA	-4.0465	0.0050622
IL2RG	-2.11012	0.00295994
IL34	-1.75454	0.00295994
IL6	-2.85715	0.0187252
IL6R	-1.90265	0.00295994
IL6ST	-1.38391	0.012487
IL-8	-7.01593	0.00295994
IPCEF1	-2.23466	0.00295994
IRF1	-1.53112	0.0199183
IRF9	-1.29548	0.0187252
IRX1	1.94692	0.00295994
IRX3	1.60864	0.0199183
IRX5	1.88022	0.00295994
ISG15	-3.25208	0.00295994
ITGA2	-2.46464	0.0067912
ITGA4	-2.16512	0.0222817
ITGA5	-1.436	0.0492506
ITGAL	-2.16846	0.0050622
ITGAM	-2.71854	0.00295994
ITGAV	-1.64002	0.0342529
ITGB2	-1.92465	0.00295994
ITGB6	-2.36522	0.00295994
JAK3	-1.80208	0.00295994
JUNB	-2.5413	0.00295994
KCNB1	-2.82075	0.00295994
KCNE3	-2.24316	0.00295994
KCNE4	-1.63168	0.0257618
KCNK5	1.77201	0.0234421
KDM6B	-1.51224	0.0111228
KIAA1147	-1.48008	0.012487
KLF10	-1.39211	0.00984835
KLF7	-1.29843	0.0222817
KLK10	-4.80805	0.00295994
KRT14	-1.9488	0.0067912
KRT15	2.15289	0.00295994
KSR1	-1.80986	0.012487
LAMC2	-1.37321	0.0291219
LAT2	-1.6373	0.0137961
LCP1	-2.86475	0.00295994
LDHA	-2.41116	0.00295994
LGALS1	-1.68052	0.0150054
LGALS3	-1.22005	0.0150054
LHFPL2	-2.363	0.00295994
LIPA	-1.24082	0.0234421
LMNB1	-1.84105	0.00295994
LOXL2	-1.59538	0.0222817
LPAR3	-3.02992	0.00295994
LPCAT2	-2.77757	0.00295994
LPIN1	2.19805	0.00295994
LPL	2.45746	0.036118
LRAT	3.28374	0.00295994
LRP2	3.66368	0.00295994
LRRC25	-2.04684	0.00295994
LRRC32	-1.87414	0.0441687
LSS	1.18837	0.0311956
LTB	-3.42068	0.00295994
LYPD3	-3.07329	0.00295994
LYZ	-3.54717	0.00295994
Mail	-1.34793	0.0199183
MANF	-1.60607	0.0137961
MANSC4	2.60673	0.0137961
MAP1A	-1.76454	0.0352811
MAP3K14	-1.26693	0.0402756
MAP3K8	-2.79417	0.00295994
MAPK4	2.06275	0.039263
MAPRE2	-1.5975	0.0067912
MARCKSL1	-3.08916	0.00295994
MAST4	-1.49333	0.0342529
MBOAT1	-1.65732	0.0111228
MCAM	-1.26551	0.0278794
MCEMP1	-6.7916	0.00295994
MDFI	-2.20356	0.00295994
ME1	-2.49021	0.0175743
ME2	-1.75323	0.0492506
MEDAG	-2.36251	0.00295994
MEFV	-5.64994	0.00295994
MEGF9	-1.23913	0.0421981
METRNL	-1.47845	0.0137961
MFHAS1	-1.61674	0.0050622
MFSD2A	1.52628	0.036118
MGAT5	-1.2513	0.0371396
MILR1	-1.59451	0.0451201
MITF	-1.2756	0.0291219
MKNK1	-1.67949	0.00295994
MMP14	-1.4155	0.0302218
MMP19	-2.63428	0.00295994
MOB3C	-1.67397	0.0050622
MPC2	1.49623	0.0257618
MPZL2	-3.03607	0.00295994
MR1	-2.10449	0.0291219
MS4A8	-3.35934	0.00295994
MSMO1	1.36657	0.0278794
MSTN	2.39275	0.0067912
MTHFR	1.68019	0.0199183
Mx1	-2.94125	0.00295994
MX2	-5.42134	0.00295994
MXRA5	-3.67815	0.00295994
MYBPC2	-3.64656	0.00295994
MYBPH	-2.91491	0.00295994
MYC	-1.48737	0.012487
MYO1E	-1.29748	0.0150054
MYO1F	-1.80699	0.00295994
NABP1	-1.6864	0.00984835
NAIP	-3.98589	0.00295994
NCAPH	1.77226	0.0245934
NCF1	-3.88631	0.00295994
NCF2	-2.50927	0.00295994
NCKAP1L	-2.00593	0.00295994
NELL2	1.96241	0.0111228
NFAM1	-3.54278	0.00295994
NFE2	-6.14566	0.00295994
NFIL3	-1.58401	0.0050622
NFKB1	-1.55425	0.0067912
NFKB2	-2.15704	0.00295994
NFKBIA	-1.82711	0.0111228
NFKBIB	-1.27914	0.0481934
NFKBIE	-1.55685	0.00295994
NHSL2	-1.43708	0.0433054
NID2	-1.33169	0.0278794
NINJ1	-1.4079	0.0342529
NLRC5	-2.03024	0.00295994
NOD1	-1.30402	0.0257618
NOTCH2	-1.42206	0.0257618
NOTCH3	-1.93992	0.0210886
NR4A1	-1.60163	0.0322795
OAF	-1.75597	0.0163838
OAS1X	-2.48663	0.00295994
OAS2	-1.86169	0.00295994
OCSTAMP	-inf	0.00295994
OLFM4	-4.79556	0.0352811
ORAI1	1.47126	0.0137961
OSCAR	-3.60212	0.00295994
P2RY2	-1.68918	0.0302218
PABPC1L	-3.33324	0.00295994
PACS1	-1.72811	0.0245934
PARP3	-2.08051	0.00295994
PDE4B	-1.94873	0.00295994
PDGFRA	-2.72834	0.00295994
PDPN	-2.60659	0.00295994
PDZRN3	-1.69795	0.0311956
PFKFB3	-1.37449	0.0441687
PFKFB4	1.7223	0.0137961
PGK1	-1.44147	0.0245934
PGLYRP2	-7.06878	0.0150054
PKM	-1.9355	0.0111228
PLA2G3	2.88341	0.00295994
PLA2R1	-1.74351	0.0322795
PLAC8	-2.17159	0.00295994
PLAU	-2.36669	0.00295994
PLAUR	-2.8652	0.00295994
PLEK	-4.38402	0.00295994
PLEKHA4	-1.75345	0.0234421
PLEKHO2	-1.60296	0.00840392
PLEKHS1	-3.90669	0.00295994
PLXNC1	-1.77679	0.0137961
POLE	-2.01993	0.0050622
POSTN	-2.10497	0.0187252
PPM1K	1.90198	0.00295994
PPP1R15A	-1.21048	0.0334009
PRADC1	1.53562	0.0234421
PRC1	2.12347	0.0257618
PRDM1	-1.60537	0.00295994
PREX1	-2.54664	0.00295994
PRKAA2	1.67703	0.0187252
PRND	-4.83976	0.0481934
PROCR	-1.55566	0.0187252
PRR5L	-2.89451	0.0342529
PRSS22	-5.35939	0.00295994
PSTPIP1	-2.11043	0.00295994
PSTPIP2	-2.44505	0.0137961
PTAFR	-3.02883	0.00295994
PTGES	-1.66187	0.0210886
PTGFRN	-2.13387	0.0050622
PTGS2	-2.83638	0.00295994
PTPRC	-1.54839	0.0451201
PTPRE	-1.84347	0.00295994
RAB18	1.58122	0.0137961
RAB20	-2.0052	0.00295994
RAB7B	-1.2471	0.0311956
RAC2	-2.2632	0.00295994
RAI2	2.04898	0.0311956
RALGAPA2	-1.54925	0.0311956
RALGDS	-2.29565	0.00295994
RAP1GAP2	-3.34752	0.00295994
RASGEF1A	-1.3554	0.0421981
RASGEF1B	1.68112	0.0050622
RASGRP4	-4.1043	0.00295994
RASSF2	-2.78645	0.00295994
RBM43	-1.63425	0.00295994
RBMS1	-1.76104	0.0245934
RBP1	-2.46104	0.00295994
REEP6	2.10489	0.0175743
RELB	-1.84883	0.00295994
RETN	-6.74971	0.0050622
RETSAT	1.4912	0.0222817
RGS16	-2.44745	0.00295994
RGS19	-1.83628	0.00295994
RGS2	-2.13781	0.00295994
RHOG	-3.24809	0.00295994
RHOQ	-1.71144	0.0257618
RHPN2	2.32159	0.00295994
RILPL2	-1.55841	0.0111228
RND1	-4.03693	0.00295994
RNF122	-2.07136	0.00984835
RNF183	-3.51181	0.0175743
RNF19B	-1.48909	0.00295994
RNF43	2.18746	0.0150054
RRAGD	1.42397	0.0421981
RSAD2	-1.7379	0.0187252
RUBCNL	-5.10151	0.00295994
RUSC2	1.75352	0.0461644
RYR1	-3.67009	0.0412757
S100A11	-1.40446	0.0222817
S100A12	-7.36143	0.00295994
S100A14	-3.87951	0.00295994
S100A2	-4.65313	0.00295994
S100A4	-1.42122	0.0311956
S100A8	-7.65822	0.00295994
S100A9	-7.45699	0.00295994
S1PR4	-inf	0.00295994
SAMD9	-3.0182	0.00295994
SAMSN1	-2.98024	0.00295994
SASH3	-1.24834	0.0451201
SBNO2	-2.48289	0.00295994
SCAMP5	-2.19439	0.0421981
SCIMP	-2.84804	0.0067912
SCNN1D	-2.97681	0.00295994
SDC4	-2.62992	0.0067912
SDCBP	-1.60681	0.0245934
SDR9C7	-2.76828	0.0311956
SDS	-4.11174	0.00295994
SELENBP1	1.61449	0.0050622
SELL	-4.07129	0.00295994
SELP	-2.03071	0.0050622
SELPLG	-2.25311	0.00295994
SEMA4B	-1.47466	0.00840392
SEMA4C	-1.50033	0.0150054
SEMA4D	-1.41443	0.0234421
SEMA5A	-2.14471	0.0245934
SEMA6A	-2.01119	0.00295994
SEMA7A	-1.26958	0.0150054
SERPINE1	-3.5699	0.00295994
SERPINE2	-2.30821	0.00295994
SERPINF2	-5.53959	0.0067912
SERTAD4	1.35268	0.0402756
SESN3	-1.47721	0.0352811
SFRP1	-1.47311	0.0441687
SFRP4	-2.11271	0.00295994
SGK1	-1.70446	0.0050622
SGPP2	1.85091	0.0137961
SH2B2	-3.23935	0.0050622
SH3BGRL2	1.55166	0.0050622
SH3PXD2B	-1.85948	0.00295994
SH3RF1	-1.37589	0.0451201
SH3TC2	-3.52391	0.00295994
SKAP2	-1.27945	0.0222817
SLA	-2.32241	0.00295994
SLAMF6	-3.19466	0.00295994
SLC11A1	-4.56689	0.00295994
SLC13A5	-3.90106	0.00295994
SLC15A3	-1.80913	0.0111228
SLC16A1	2.10042	0.00295994
SLC16A3	-3.82438	0.00295994
SLC16A6	-2.15917	0.036118
SLC1A4	1.93998	0.00295994
SLC25A1	1.18316	0.0342529
SLC26A4	-3.62583	0.00295994
SLC27A6	1.73273	0.0210886
SLC28A3	1.56916	0.0268818
SLC2A6	-2.8518	0.00295994
SLC31A2	2.48148	0.00295994
SLC34A2	2.49106	0.0067912
SLC35C1	1.86727	0.0050622
SLC37A2	-1.70166	0.0163838
SLC37A3	-1.57317	0.0222817
SLC43A2	-2.37568	0.00295994
SLC44A4	-4.59346	0.0342529
SLC46A2	-2.31495	0.0111228
SLC6A12	-5.2987	0.0175743
SLC6A14	-3.32359	0.00295994
SLC6A9	2.07453	0.00295994
SLC7A5	2.03429	0.00295994
SLC7A7	-1.78753	0.0050622
SLC9A1	-1.3167	0.0137961
SLC9A5	-1.95894	0.0371396
SLCO4A1	-3.44672	0.00295994
SMAD1	-1.37841	0.0137961
SNAI1	-1.58167	0.0245934
SNORD24	-1.86528	0.00295994
SNORD49,SNORD65	4.10228	0.00295994
SNTA1	2.50891	0.00295994
SNTB1	1.3969	0.0187252
SNX20	-2.21293	0.0302218
SNX24	-2.07877	0.0111228
SOCS3	-4.62429	0.00984835
SPI1	-3.23172	0.00295994
SPN	-1.31401	0.0322795
SPSB1	-1.24502	0.0334009
SPTBN2	1.85513	0.0111228
SPTLC3	1.48269	0.0342529
SPX	-2.04861	0.00295994
SRC	-1.34417	0.0278794
SRGN	-4.40536	0.00295994
SRXN1	-2.98506	0.00295994
SSH2	-2.1303	0.00295994
STEAP4	-4.7887	0.00295994
STK10	-1.61397	0.0067912
STK17A	1.25572	0.0311956
STK17B	-1.36461	0.0257618
STRA6	-3.49133	0.00295994
STX11	-3.57455	0.00295994
STX2	-1.74998	0.0150054
SUSD6	-1.17097	0.0371396
SYT17	2.2069	0.00295994
TACSTD2	-2.05842	0.039263
TAGAP	-2.07652	0.00295994
TAGLN2	-1.68761	0.0163838
TARM1	-6.52853	0.00840392
TBC1D2B	-1.27454	0.036118
TBC1D9	-1.31966	0.0137961
TCN1	-8.27206	0.0245934
TEAD4	-2.10583	0.0210886
TECTB	2.46143	0.012487
TENM2	-2.29375	0.0311956
TFEC	-2.96866	0.00295994
TFRC	-2.22346	0.00295994
TGFBI	-3.02237	0.00295994
TGM1	-1.99793	0.0163838
TGM2	-2.46071	0.00295994
TGM3	-8.45258	0.00295994
THBD	-1.57984	0.00984835
THBS2	-2.05987	0.012487
THEM4	-1.77075	0.00295994
THEMIS2	-3.19099	0.00295994
THRSP	4.50765	0.0210886
TIMP1	-4.01716	0.00295994
TLR2	-2.10503	0.0067912
TMEM106A	-1.81127	0.00295994
TMEM132B	-3.24881	0.00295994
TMEM156	-2.04925	0.00295994
TMEM158	-1.83237	0.00840392
TMEM176A	-3.43439	0.00295994
TMEM176B	-2.36446	0.00295994
TMEM2	-1.22519	0.0210886
TMEM25	2.13867	0.0111228
TMEM51	-1.3166	0.0268818
TMPRSS6	-3.90537	0.0461644
TNC	-4.70346	0.00295994
TNF	-4.1824	0.00295994
TNFAIP2	-5.13761	0.00295994
TNFAIP3	-3.18735	0.00295994
TNFAIP6	-4.94837	0.0175743
TNFRSF12A	-1.76704	0.00295994
TNFRSF18	-3.08018	0.0342529
TNFRSF1B	-2.48479	0.00295994
TNFRSF21	1.471	0.0371396
TOB1	1.24325	0.0334009
TPD52L1	1.46272	0.0402756
TRAF3IP3	1.72684	0.036118
TREM1	-6.72255	0.036118
TREML2	-5.56984	0.00295994
TREX1	1.56215	0.0111228
TRIB1	-2.28633	0.00295994
TRIB3	1.59627	0.0245934
TRIM47	-2.08811	0.00295994
TSKU	-1.54821	0.0111228
TSPAN1	-3.8425	0.0067912
TSPAN32	-2.89107	0.00295994
TSPO	-1.70465	0.00295994
TUBA4A	-1.35956	0.0441687
TXN	-1.43392	0.0257618
TYROBP	-2.25211	0.00295994
UBA7	-1.34956	0.0163838
UBD	-1.48423	0.0222817
UCP2	-4.32992	0.00295994
UGDH	-3.33026	0.00295994
UPP1	-4.16692	0.00295994
VASH2	-2.83988	0.00295994
VAT1L	-2.65929	0.00840392
VAV1	-2.41256	0.00295994
VCAN	-3.74503	0.0137961
VMP1	-1.84595	0.0234421
VNN1	-3.48479	0.00295994
VNN2	-5.74955	0.00295994
VSTM1	-3.1573	0.0050622
VWA7	-3.0491	0.0322795
WDFY3	-1.48758	0.00984835
WFDC2	-3.35058	0.00295994
WIPF1	-1.69684	0.0050622
WIPI1	1.87626	0.0137961
WLS	-1.44481	0.0234421
XPO6	-1.27583	0.0291219
ZC3H12A	-2.53726	0.00295994
ZCCHC14	-1.28284	0.0187252
ZDHHC18	-1.22281	0.036118
ZDHHC2	-3.48045	0.00295994
ZDHHC23	-1.74835	0.0050622
ZEB2	-2.03259	0.00295994
ZFAND2A	-2.81096	0.00295994
ZFP36	-2.08654	0.00295994
ZFP36L2	-2.0303	0.00295994
ZNF385A	-1.68349	0.0067912
ZNF436	-1.99368	0.00295994
ZSWIM4	-1.90887	0.00295994
ZSWIM6	-1.98716	0.00295994
ZYX	-1.41357	0.0210886

## Sheet: B_gene_exp
gene	log2(fold_change)	q_value
TGM3	-8.71745	0.00235267
TCN1	-8.36444	0.00235267
MCEMP1	-7.92486	0.0102733
S100A9	-7.7863	0.00235267
IL1R2	-7.6637	0.00235267
ADGRE1	-7.62452	0.00235267
S100A8	-7.61705	0.00235267
S100A12	-7.48002	0.0126766
bta-mir-223	-7.3714	0.00235267
PGLYRP2	-7.19411	0.00431049
ADGRE3	-7.17217	0.0182325
TREM1	-7.11438	0.00235267
CHI3L2	-6.92205	0.00235267
SERPINF2	-6.75234	0.00235267
IL-8	-6.74073	0.00235267
IL1RN	-6.66925	0.00235267
DMXL2	-6.58357	0.00235267
MMP9	-6.56057	0.0471931
TARM1	-6.33868	0.0323248
MEFV	-6.21928	0.0059748
PADI4	-6.18983	0.0115523
GPR84	-5.87051	0.00235267
NFE2	-5.85952	0.00235267
E2F2	-5.7647	0.00235267
BPIFB1	-5.47928	0.00235267
SLC39A2	-5.45783	0.00235267
TREML2	-5.32904	0.00235267
CLEC4D	-5.29151	0.00235267
DEFB7	-5.17682	0.00235267
VNN2	-5.15215	0.00235267
PRSS22	-5.05093	0.00235267
TMPRSS6	-5.04664	0.00235267
CD55	-5.00928	0.00235267
S100A2	-4.99884	0.00235267
ASIC3	-4.9687	0.00235267
LIF	-4.93843	0.0211639
CCL2	-4.93608	0.00235267
RYR1	-4.90372	0.00235267
STEAP4	-4.90012	0.00235267
KLK10	-4.7994	0.00235267
MX2	-4.77393	0.00235267
RUBCNL	-4.75556	0.00235267
ACOD1	-4.75124	0.00235267
SLC11A1	-4.74371	0.00235267
IL1B	-4.67939	0.00235267
TNC	-4.61812	0.00235267
UCP2	-4.61217	0.00235267
PRND	-4.58536	0.0059748
SLC44A4	-4.49512	0.00235267
TSPAN1	-4.47007	0.00235267
GFPT2	-4.41612	0.00235267
NOS2	-4.40117	0.0059748
ADGRG3	-4.3908	0.00235267
IL18RAP	-4.38997	0.00235267
STRA6	-4.34349	0.00235267
C19orf38	-4.31838	0.00431049
CD40	-4.31615	0.00235267
SOCS3	-4.30559	0.00888184
SRGN	-4.27108	0.00235267
FBP2	-4.2602	0.0059748
UPP1	-4.25869	0.00235267
SLC13A5	-4.24567	0.00235267
PLEKHS1	-4.24098	0.00235267
TIMP1	-4.22328	0.00888184
PLA2G5	-4.21775	0.00235267
ADAM8	-4.21558	0.00235267
NRCAM	-4.21414	0.00235267
RND1	-4.18564	0.00235267
TNF	-4.18338	0.00235267
BATF3	-4.17565	0.00235267
VCAN	-4.16416	0.00235267
IL2RA	-4.14578	0.00235267
DGAT2	-4.11139	0.00235267
ENTPD2	-4.09671	0.00235267
SELL	-4.08043	0.00235267
RASGRP4	-4.07846	0.00235267
IL1RAP	-4.03046	0.00235267
SDS	-4.01397	0.00235267
TNFAIP6	-4.00372	0.00235267
OLFM4	-4.00056	0.00235267
F5	-3.98055	0.00235267
HCK	-3.97839	0.00235267
SERPINE1	-3.93777	0.00235267
PTX3	-3.93465	0.019241
TMEM132B	-3.90526	0.00235267
DUSP2	-3.89358	0.00235267
PLEK	-3.89053	0.00235267
CEMIP	-3.88189	0.0258371
FFAR2	-3.88099	0.0230191
S100A14	-3.862	0.00235267
STX11	-3.85414	0.0139738
FAM111A	-3.79437	0.00235267
VNN1	-3.78839	0.00235267
EXOC3L4	-3.78155	0.00235267
ALOX15B	-3.77093	0.00235267
TNFSF9	-3.76909	0.00888184
CCL5	-3.75815	0.00235267
TRPV3	-3.73271	0.0211639
LAMC3	-3.73094	0.0258371
NCF1	-3.71931	0.00235267
NAIP	-3.69134	0.00235267
CLDN10	-3.68888	0.00748285
WFDC2	-3.64353	0.00235267
MYBPC2	-3.63606	0.00235267
BDKRB2	-3.59031	0.00235267
LYZ	-3.58752	0.00235267
CPNE2	-3.56908	0.00235267
SH2B2	-3.55526	0.00235267
ISG15	-3.54201	0.00235267
RHOV	-3.52555	0.0059748
CHI3L1	-3.49574	0.0339102
NFAM1	-3.49571	0.00235267
SLC16A3	-3.48685	0.00235267
SLC6A14	-3.48302	0.00235267
FYB	-3.48206	0.00235267
C15orf48,bta-mir-147	-3.46591	0.00235267
LTB	-3.46387	0.00235267
MXRA5	-3.46377	0.00235267
SLAMF8	-3.46258	0.0258371
SH3TC2	-3.46153	0.00235267
SLC26A4	-3.45533	0.0230191
CX3CL1	-3.43757	0.00431049
OSCAR	-3.41865	0.00235267
CYP24A1	-3.41516	0.00235267
CYP11A1	-3.38553	0.00235267
TNFAIP3	-3.38088	0.00235267
HSPB6	-3.37923	0.00235267
C5AR1	-3.37114	0.00235267
AOAH	-3.36922	0.00235267
SLCO4A1	-3.34989	0.00235267
RAP1GAP2	-3.33799	0.00235267
SCNN1D	-3.32669	0.00235267
ACTN3	-3.32594	0.00235267
ADAMTS4	-3.32069	0.00235267
EGR2	-3.31733	0.00235267
IL6	-3.29735	0.00235267
TNFAIP2	-3.28256	0.0222008
MS4A8	-3.27719	0.00235267
ARL11	-3.25827	0.0298721
BIRC3	-3.22482	0.00235267
UGDH	-3.22295	0.00235267
ALOX5AP	-3.22206	0.00235267
CYTH4	-3.21853	0.00235267
FCER1G	-3.21207	0.00235267
TRIM10	-3.20983	0.0323248
SRXN1	-3.20087	0.00235267
Mx1	-3.19973	0.00235267
CXCL13	-3.19163	0.00235267
SNORD50	-3.17945	0.00235267
BATF	-3.1559	0.0298721
MPZL2	-3.15051	0.00235267
PLAUR	-3.13994	0.00235267
PTAFR	-3.12983	0.00235267
AMPD3	-3.1217	0.00235267
CYP7B1	-3.12015	0.00235267
THEMIS2	-3.11893	0.00235267
ICAM1	-3.11646	0.00235267
HK3	-3.10387	0.00235267
IFIT1,IFIT3	-3.0836	0.0239012
HRH2	-3.0557	0.0413285
VAT1L	-3.05363	0.00235267
VSTM1	-3.04162	0.00235267
IL1RL1	-3.0343	0.0059748
HS3ST1	-3.03363	0.00235267
CLSTN3	-3.03228	0.00235267
LYPD3	-3.02888	0.00235267
LPCAT2	-3.00223	0.00235267
CAPN3	-2.9974	0.00235267
ZDHHC2	-2.98272	0.00235267
RHOG	-2.97757	0.00235267
ADAM19	-2.94894	0.00235267
SPI1	-2.94599	0.00235267
ALDH1A3	-2.9326	0.00235267
PTGS2	-2.93053	0.00235267
SAMD9	-2.92927	0.00235267
TMEM176A	-2.9287	0.00235267
ZFAND2A	-2.91532	0.00235267
C1QTNF6	-2.91258	0.00235267
CCL11	-2.90719	0.0307346
TGFBI	-2.90631	0.00235267
CD69	-2.90453	0.00235267
PABPC1L	-2.90392	0.00235267
CD163	-2.89619	0.00235267
LCP1	-2.89444	0.00431049
BCL3	-2.87413	0.00235267
PSTPIP2	-2.86428	0.00235267
SAMSN1	-2.84326	0.00235267
RASSF2	-2.83581	0.00235267
C3orf52	-2.83211	0.0115523
FMNL1	-2.82298	0.00235267
CD274	-2.81803	0.0410591
C2orf54	-2.81766	0.00431049
TMEM176B	-2.81465	0.00235267
CROCC2	-2.81232	0.00235267
LPAR3	-2.80747	0.00235267
PRR5L	-2.80487	0.0059748
RNF183	-2.79293	0.00748285
MAP3K8	-2.78456	0.00235267
VWA7	-2.78	0.0239012
ZC3H12A	-2.77067	0.00235267
CD48	-2.7588	0.00235267
SDR9C7	-2.74881	0.0291856
ARHGAP42	-2.74836	0.00235267
ADAMTS7	-2.7475	0.00235267
NFE2L3	-2.74033	0.00235267
SLC2A6	-2.73996	0.00235267
SDC4	-2.73937	0.00888184
NCF2	-2.73732	0.00235267
CXorf21	-2.73326	0.00235267
AXIN2	-2.73235	0.0487009
OAS1X	-2.73002	0.00235267
HSH2D	-2.72782	0.00431049
C12orf75	-2.72106	0.00235267
ITGAM	-2.69595	0.00235267
MARCKSL1	-2.68731	0.00235267
IL18R1	-2.68559	0.00235267
ABCA1	-2.68489	0.00235267
NLRP3	-2.6817	0.00235267
ACSL4	-2.6618	0.0323248
SLAMF6	-2.65764	0.00235267
KCNB1	-2.63253	0.00235267
EMILIN2	-2.62882	0.00235267
BACE2	-2.62418	0.00431049
ADGRD1	-2.61181	0.00235267
PDPN	-2.60676	0.00235267
TGM2	-2.60239	0.00235267
MMP19	-2.59517	0.00235267
E2F3	-2.59015	0.00235267
CRABP1	-2.58697	0.00748285
TENM2	-2.58667	0.0059748
RBM20	-2.58144	0.0059748
MSC	-2.57637	0.0211639
RGS16	-2.57187	0.00235267
SLC13A3	-2.5674	0.0487009
IDO1	-2.56433	0.00235267
MYBPH	-2.53939	0.00235267
SLA	-2.52689	0.00235267
CCRL2	-2.51527	0.00235267
TNFRSF1B	-2.51307	0.00235267
MXD1	-2.51275	0.00235267
C16orf54	-2.50557	0.00235267
LDHA	-2.50382	0.00235267
PLAU	-2.48662	0.00235267
JUNB	-2.48103	0.00235267
ICAM2	-2.47956	0.0331398
UBASH3B	-2.47879	0.0274221
CCR2	-2.47176	0.0222008
ACKR1	-2.47107	0.00748285
PREX1	-2.46433	0.00235267
ME1	-2.45846	0.0059748
IER5	-2.45592	0.0274221
ZFR	-2.44793	0.00235267
ITGAL	-2.44606	0.00235267
SELPLG	-2.43953	0.00235267
CCR7	-2.43932	0.0239012
CCDC88B	-2.43919	0.00235267
IL21R	-2.4351	0.0230191
CD200	-2.433	0.0139738
HSPA6	-2.43014	0.00235267
THBS2	-2.4226	0.00235267
PSTPIP1	-2.41433	0.00235267
ABCC4	-2.41279	0.00235267
FLRT2	-2.40698	0.0059748
bta-mir-146a	-2.4053	0.0182325
UNC13D	-2.4048	0.0331398
BHLHE41	-2.40143	0.00235267
CFP	-2.3879	0.00235267
SBNO2	-2.38705	0.00235267
CH25H	-2.38653	0.00235267
RAC2	-2.38465	0.00235267
NFKB2	-2.3836	0.00235267
TFEC	-2.38316	0.0059748
PDGFRA	-2.3699	0.0150525
PLAC8	-2.36837	0.00235267
C2	-2.36786	0.00235267
DHX58	-2.35874	0.00235267
CD101	-2.34205	0.00235267
FOS	-2.33463	0.00235267
ACSL5	-2.32527	0.0331398
PAQR7	-2.32466	0.0150525
CAPN14	-2.30912	0.0102733
TMEM156	-2.30823	0.00235267
SCAMP5	-2.29444	0.0258371
TEAD4	-2.2941	0.00235267
APBB1IP	-2.28628	0.00235267
FLVCR2	-2.28517	0.00235267
FAM167A	-2.27076	0.0115523
NOTCH3	-2.26492	0.0248799
GNA15	-2.26324	0.00235267
PACS1	-2.25394	0.00235267
ROBO1	-2.24552	0.0274221
ITGA4	-2.24189	0.0126766
F13A1	-2.23866	0.00235267
VAV1	-2.23334	0.00235267
SLC43A2	-2.22867	0.00235267
CASP4	-2.22206	0.00235267
MEDAG	-2.21417	0.00235267
SLC46A2	-2.21266	0.00235267
TRIM47	-2.20807	0.00235267
TYROBP	-2.20445	0.00235267
LHFPL2	-2.19987	0.0059748
RGS2	-2.19228	0.00235267
PKM	-2.18689	0.0266159
NRAP	-2.18369	0.0428194
ABHD2	-2.17802	0.0115523
NLRC5	-2.17413	0.00235267
TRIB1	-2.16941	0.00235267
TGM1	-2.1645	0.00431049
TLR2	-2.16338	0.0222008
GSAP	-2.15982	0.00235267
TACSTD2	-2.15767	0.00748285
IFNAR2	-2.15748	0.00235267
HMOX1	-2.15454	0.00235267
SFRP4	-2.15322	0.00748285
MYO1G	-2.15052	0.00235267
ADORA2A	-2.14936	0.0059748
KIAA1147	-2.14913	0.00748285
HCLS1	-2.14882	0.00235267
CD53	-2.14702	0.00235267
RAB20	-2.1426	0.00235267
CCBE1	-2.13767	0.00431049
NLRC4	-2.13509	0.00431049
SELP	-2.1317	0.00235267
ST8SIA4	-2.12475	0.00748285
MDFI	-2.12266	0.00235267
FOSB	-2.11503	0.00235267
CD83	-2.10637	0.00235267
SEMA6A	-2.10631	0.00235267
CLEC12A	-2.10572	0.00235267
IPCEF1	-2.09994	0.00235267
C5AR2	-2.09776	0.00235267
PARP3	-2.0928	0.00235267
IGF-I	-2.08742	0.00431049
KCNE4	-2.08645	0.00235267
SNX24	-2.07228	0.00235267
SERPINE2	-2.07202	0.0307346
SNX20	-2.06555	0.0266159
IL2RG	-2.05357	0.00235267
EGR1	-2.05297	0.00235267
AMPD2	-2.05023	0.00235267
SSH2	-2.0473	0.00235267
CXCL16	-2.04447	0.00235267
CSF1	-2.04301	0.00235267
MCTP2	-2.03865	0.00431049
CORO1A	-2.03406	0.00235267
ZEB2	-2.03015	0.00235267
PLEKHA4	-2.02436	0.019241
ZFP36	-2.02228	0.0126766
SERPINA1	-2.0194	0.0211639
OAS2	-2.01739	0.00235267
RALGAPA2	-2.01735	0.00235267
CORO2A	-2.00402	0.00235267
MAP1A	-2.00074	0.0126766
ADAM12	-1.99974	0.00431049
RNF122	-1.99909	0.00235267
CSF2RA	-1.99726	0.0126766
CLIC1	-1.99567	0.00235267
TFRC	-1.99343	0.00431049
ESM1	-1.9901	0.00235267
CYBA	-1.9862	0.00235267
MR1	-1.97661	0.0420273
ABCA2	-1.976	0.0258371
CLEC4A	-1.97288	0.0171222
AFAP1	-1.96278	0.00888184
KRT14	-1.95882	0.0102733
SH3PXD2B	-1.95718	0.00235267
CCND2	-1.95694	0.0171222
RIN3	-1.95647	0.0182325
ARRDC4	-1.95624	0.00235267
ITGB2	-1.94602	0.00235267
CA2	-1.9446	0.0222008
FAM129C	-1.94136	0.035376
CDH3	-1.93303	0.00235267
RELB	-1.93283	0.00235267
CALCRL	-1.92801	0.00431049
ARHGAP30	-1.927	0.00235267
CCDC88A	-1.92142	0.00235267
ADGRE5	-1.91921	0.00235267
COTL1	-1.91612	0.00431049
ZNF436	-1.91465	0.00235267
GBP5	-1.91341	0.00235267
HAS3	-1.90985	0.0059748
SLC15A3	-1.90953	0.00888184
GMIP	-1.89766	0.00235267
SLC19A1	-1.89751	0.0420273
IFNAR1	-1.89633	0.0182325
RGS19	-1.89487	0.0160673
EMID1	-1.88786	0.0362588
ZSWIM4	-1.88346	0.00235267
MB21D1	-1.88186	0.0102733
SYBU	-1.87931	0.0346962
WDFY4	-1.87606	0.00235267
ABTB2	-1.87336	0.0211639
VMP1	-1.87219	0.0115523
CLEC5A	-1.87016	0.00431049
IL34	-1.86636	0.00431049
HTR7	-1.86399	0.035376
LRRC25	-1.86324	0.00431049
RSAD2	-1.86251	0.00748285
NFKBIA	-1.85797	0.00235267
AKNA	-1.85075	0.0059748
ATG16L2	-1.85003	0.00235267
MYO1F	-1.84295	0.00235267
TSPO	-1.84095	0.00235267
TAGAP	-1.83908	0.00431049
CHST11	-1.83876	0.00235267
GPR137B	-1.83783	0.0115523
OSGIN1	-1.83647	0.0239012
TNFRSF12A	-1.83156	0.00235267
FAM78A	-1.8308	0.0441337
PTPRE	-1.82927	0.00235267
ANGPTL4	-1.82767	0.00431049
PDE4B	-1.82574	0.00235267
GMFG	-1.82495	0.00235267
ECM1	-1.81919	0.0059748
CYR61	-1.81584	0.00235267
TBC1D2B	-1.80293	0.0274221
SPX	-1.80058	0.0059748
PTGFRN	-1.79968	0.0126766
LGALS1	-1.79548	0.0182325
CCL16	-1.79185	0.00431049
FAM65C	-1.78549	0.0150525
CDKN2D	-1.78497	0.0171222
CBLN3	-1.78449	0.0059748
FXYD5	-1.78242	0.00431049
NR4A1	-1.78004	0.00235267
CD276	-1.77769	0.00748285
SCIMP	-1.77487	0.0371325
TIAM1	-1.77287	0.0102733
DKK3	-1.77216	0.0115523
EMILIN1	-1.76672	0.0230191
TMEM106A	-1.75568	0.00431049
PDZRN3	-1.75492	0.0126766
PTGES	-1.75371	0.00888184
UBA7	-1.75172	0.00235267
PTP4A3	-1.75035	0.0478571
TTYH2	-1.74764	0.0150525
ME2	-1.73468	0.00235267
IL6R	-1.73274	0.00235267
STX2	-1.73075	0.0139738
JAK3	-1.72816	0.0059748
MAP4K1	-1.72242	0.0204331
SLC23A2	-1.72062	0.0102733
SYT11	-1.72031	0.0315237
EMP2	-1.71712	0.0413285
SLC7A7	-1.71448	0.00888184
NFKB1	-1.71232	0.0059748
POLE	-1.71139	0.0160673
ELF4	-1.71103	0.00235267
DUSP10	-1.71019	0.0160673
MISP	-1.70675	0.0378999
BHLHE40	-1.70619	0.019241
IL10RA	-1.69389	0.00431049
LOXL2	-1.69311	0.0115523
LMNB1	-1.691	0.0239012
LAT2	-1.68883	0.00235267
RILPL2	-1.68684	0.00888184
ATF3	-1.68476	0.0150525
ACVR1B	-1.68013	0.0126766
NFKBIE	-1.67894	0.00235267
ARID3A	-1.67806	0.00748285
SEPT5	-1.67678	0.00431049
FAM49B	-1.67611	0.0171222
SLC6A6	-1.67383	0.00235267
MKNK1	-1.67162	0.00235267
NCKAP1L	-1.67091	0.00748285
GAS7	-1.66983	0.0222008
SGK1	-1.66665	0.00888184
BAG3	-1.66635	0.00235267
CHST15	-1.66307	0.0126766
NHSL2	-1.65613	0.0115523
SEMA4C	-1.6485	0.00748285
THEM4	-1.64826	0.00888184
MICAL1	-1.64818	0.0139738
TAGLN2	-1.64799	0.0478571
ITGA5	-1.6463	0.0102733
LY86	-1.64329	0.0331398
IGSF3	-1.64229	0.0102733
ARSB	-1.64221	0.00431049
ITGAV	-1.63723	0.0420273
SLC37A2	-1.63509	0.0150525
FADS3	-1.62884	0.00235267
RHOQ	-1.6278	0.0315237
HYOU1	-1.62736	0.035376
MYOF	-1.62422	0.0230191
RBM43	-1.62307	0.00235267
SERPINB8	-1.62296	0.0139738
ITGB6	-1.62277	0.0346962
MBOAT1	-1.62074	0.0115523
DAGLB	-1.62055	0.0160673
ELF3	-1.61504	0.00235267
CKAP4	-1.61271	0.00235267
RASGRP2	-1.61048	0.0346962
NOTCH2	-1.61026	0.00888184
NFIL3	-1.60893	0.00748285
KIAA0930	-1.60747	0.0315237
STK10	-1.60732	0.019241
ZNF385A	-1.60539	0.0307346
FMNL3	-1.60281	0.00235267
MLKL	-1.59123	0.0115523
NCKAP5L	-1.58395	0.0465574
WIPF1	-1.58202	0.0059748
SPTSSA	-1.57864	0.0204331
KSR1	-1.57832	0.019241
ARID5B	-1.5751	0.0126766
PLEKHO2	-1.57455	0.0126766
MANF	-1.57181	0.0102733
MOB3C	-1.57029	0.00748285
ZSWIM6	-1.56891	0.0339102
CPM	-1.5662	0.0126766
CDKN1A	-1.565	0.00235267
ADAMTS9	-1.56238	0.0393667
IDH3A	-1.56123	0.00431049
GADD45A	-1.55802	0.0150525
ARHGAP45	-1.5569	0.0171222
CRELD2	-1.55318	0.00748285
MARCH3	-1.54908	0.00235267
PROCR	-1.54238	0.0248799
EVA1C	-1.54145	0.0171222
METRNL	-1.54072	0.00431049
MFHAS1	-1.53882	0.035376
PRDM1	-1.53776	0.00748285
GNAI2	-1.52465	0.0298721
WLS	-1.5239	0.0323248
SEMA4D	-1.52283	0.0420273
ACOT7	-1.51901	0.0211639
UBD	-1.51714	0.0413285
NRG1	-1.51192	0.00431049
BTK	-1.50868	0.0456953
PGK1	-1.50666	0.0274221
IFITM1	-1.50122	0.00888184
FGL2	-1.50089	0.0211639
ARRDC3	-1.49973	0.0282051
TMEM158	-1.49477	0.0239012
S100A16	-1.49395	0.0323248
IFITM3	-1.49212	0.0239012
GPAT3	-1.49125	0.0182325
TXN	-1.48771	0.0139738
RBMS1	-1.48591	0.0266159
MICALL2	-1.47703	0.0331398
LPGAT1	-1.47676	0.0248799
GLIPR2	-1.47279	0.0150525
DRAM1	-1.46855	0.00748285
BICC1	-1.4658	0.0378999
TSKU	-1.46305	0.0150525
ATP11C	-1.46025	0.0230191
SNAI1	-1.45858	0.0266159
PTGER3	-1.45377	0.0478571
EIF4E3	-1.45265	0.0182325
PFKFB3	-1.4469	0.0410591
RNF19B	-1.44331	0.00235267
S100A4	-1.44232	0.019241
IKBKE	-1.4422	0.00748285
ARHGAP25	-1.43717	0.019241
RASGEF1A	-1.43608	0.0182325
WDFY3	-1.43553	0.0150525
SEMA4B	-1.43074	0.0115523
THBD	-1.42992	0.00431049
IRF1	-1.42862	0.0248799
PTPRC	-1.42528	0.0478571
CASP7	-1.42418	0.0307346
MAP3K6	-1.42365	0.0126766
ADRB2	-1.42078	0.0346962
ARHGAP4	-1.41963	0.0282051
SLC37A3	-1.41926	0.019241
CD248	-1.41561	0.0211639
FGD3	-1.41546	0.0410591
ARHGEF2	-1.41504	0.0059748
TSHZ2	-1.41406	0.0434641
PHTF1	-1.41365	0.0402673
BCAR1	-1.40529	0.00748285
MAPRE2	-1.4037	0.0307346
NABP1	-1.40014	0.0371325
PLXNC1	-1.38915	0.0393667
STK17B	-1.38733	0.0266159
TBC1D9	-1.38536	0.0126766
KCTD12	-1.38296	0.0449357
SEMA7A	-1.37888	0.0115523
DUSP6	-1.37614	0.00431049
ETS2	-1.37392	0.0160673
MAST4	-1.36837	0.0323248
PARM1	-1.36747	0.0362588
SH3KBP1	-1.36592	0.0171222
EHBP1L1	-1.36075	0.00748285
MMP14	-1.36046	0.0315237
RGS14	-1.36021	0.0420273
Mail	-1.35587	0.0204331
EMP3	-1.35181	0.0126766
NID2	-1.35109	0.0471931
CTSS	-1.34731	0.035376
FOSL2	-1.34144	0.0139738
ZDHHC18	-1.33935	0.0171222
KLF10	-1.33843	0.00888184
SESN3	-1.33787	0.0413285
CPOX	-1.33354	0.0150525
LAMC2	-1.32988	0.0282051
PTPN1	-1.32771	0.0126766
SMAD1	-1.32493	0.00888184
MAP3K14	-1.32259	0.00431049
FZD7	-1.3196	0.0102733
KLF7	-1.31941	0.0315237
MGAT5	-1.31853	0.0211639
PGS1	-1.31826	0.0402673
FMO4	-1.31571	0.0339102
RAB7B	-1.3129	0.035376
IL6ST	-1.31072	0.0126766
SKAP2	-1.30826	0.0160673
NAV1	-1.30414	0.0339102
KDM6B	-1.30226	0.0182325
XPO6	-1.29348	0.0362588
CMTM3	-1.2872	0.0441337
TRAF2	-1.28373	0.0274221
LGALS3	-1.27599	0.00888184
OLFML3	-1.27424	0.0420273
FHL3	-1.27351	0.0204331
TMEM2	-1.27305	0.0126766
ADAM17	-1.27085	0.0487009
SLC25A24	-1.26966	0.0434641
TYK2	-1.26794	0.0362588
ANTXR2	-1.26283	0.0274221
RNF41	-1.26141	0.0150525
SYK	-1.25801	0.0478571
PPP1R15A	-1.24487	0.0230191
MYC	-1.24048	0.0434641
TRANK1	-1.23252	0.0471931
MCAM	-1.22351	0.035376
IRF9	-1.21759	0.0059748
TMEM51	-1.21174	0.0386556
MITF	-1.20861	0.0441337
LYN	-1.20367	0.0222008
DNAJC13	-1.2022	0.0434641
RIDA	-1.18919	0.0346962
IFIH1	-1.18505	0.0386556
IL27RA	-1.17917	0.019241
GJA1	-1.1746	0.035376
ANO6	-1.1709	0.0449357
DPY19L1	-1.15412	0.0428194
CBL	-1.13635	0.0434641
TUBB6	-1.13258	0.0274221
PRR13	-1.10428	0.0291856
PCYT2	1.13323	0.0291856
FAM83F	1.18039	0.0441337
PCBD1	1.181	0.0478571
PER1	1.1825	0.0331398
LSS	1.18875	0.0410591
EARS2,GGA2	1.19632	0.0362588
KCTD2	1.22779	0.0449357
H1FX	1.23019	0.0441337
H1F0	1.23859	0.0222008
ADCY6	1.25559	0.0258371
COG2	1.27366	0.0211639
TOB1	1.2912	0.0115523
TBC1D24	1.29461	0.0456953
HES2	1.30068	0.0495024
STK17A	1.31259	0.00888184
MID1IP1	1.34727	0.0346962
SERTAD4	1.34738	0.0239012
STX3	1.35431	0.019241
MSMO1	1.36479	0.0346962
AMIGO1	1.3691	0.0386556
SH3BP4	1.37401	0.0274221
HABP4	1.37679	0.0441337
SNTB1	1.38788	0.0182325
EHHADH	1.4001	0.0282051
CTPS1	1.40014	0.00888184
ADIPOR2	1.40042	0.0456953
BCKDHA	1.41171	0.0248799
OSGIN2	1.4141	0.0230191
TREX1	1.4361	0.0182325
TNFRSF21	1.44601	0.0307346
DCXR	1.44965	0.0126766
SREBF1	1.45038	0.0441337
GATA3	1.45972	0.0211639
GPAT4	1.4755	0.0495024
MPC2	1.48058	0.0204331
RETSAT	1.48814	0.0298721
ORAI1	1.48884	0.0059748
HNRNPLL	1.49446	0.0222008
ASB8	1.51685	0.0182325
TPD52L1	1.52646	0.0410591
C14orf159	1.53283	0.0291856
PFKFB4	1.55184	0.00748285
SGPP2	1.57617	0.0258371
C2orf72	1.58001	0.0323248
SLC35C1	1.59535	0.00888184
RAB18	1.60527	0.00888184
RUSC2	1.62185	0.0230191
MFSD2A	1.63044	0.0211639
CLDN8	1.64056	0.0102733
SELENBP1	1.64147	0.0115523
GSS	1.64489	0.019241
MTHFR	1.65313	0.0248799
PRKAA2	1.65347	0.0126766
FBXL19	1.65576	0.00748285
SLC38A3	1.65716	0.0160673
TMEM64	1.66008	0.035376
TFF3	1.66595	0.0204331
SH3BGRL2	1.69277	0.00235267
TRAF3IP3	1.69784	0.0323248
IRX3	1.69884	0.00235267
BDH1	1.70818	0.0428194
REEP6	1.7298	0.0230191
SLC5A9	1.74616	0.0274221
RASGEF1B	1.75585	0.00235267
IRX5	1.77714	0.0059748
HIST1H1D	1.77908	0.0291856
PPM1K	1.81719	0.00235267
ACSL1	1.8228	0.0339102
SDC2	1.82432	0.0150525
IRX1	1.82941	0.00235267
SPTBN2	1.83055	0.019241
HLF	1.83324	0.00235267
WIPI1	1.83933	0.0266159
SLC1A4	1.87221	0.00235267
AQP3	1.89567	0.00748285
MAMLD1	1.89937	0.0248799
KCNK5	1.90959	0.00235267
AGT	1.92213	0.0239012
SLC7A5	1.96903	0.0059748
GRAMD2	1.98148	0.0115523
KRT15	1.98672	0.00235267
GADD45G	1.99174	0.00431049
ADCYAP1R1	2.0233	0.00235267
FAH	2.02481	0.019241
PTHLH	2.02792	0.0378999
PRC1	2.07897	0.0059748
NELL2	2.09046	0.0059748
SLC16A1	2.11451	0.0059748
NDRG4	2.14346	0.00235267
SLC6A9	2.14817	0.00235267
LPIN1	2.15407	0.00748285
BTBD3	2.18183	0.00235267
SPNS3	2.21128	0.0378999
SYT17	2.21574	0.0139738
GALM	2.24284	0.0059748
SLC31A2	2.25225	0.00235267
AAK1	2.27961	0.0171222
SVOPL	2.30764	0.0456953
NXNL2	2.31696	0.0331398
ALOX15	2.3208	0.00888184
FAM20A	2.32812	0.0059748
FBXO10	2.3496	0.00235267
RHPN2	2.36651	0.00235267
RNF43	2.36662	0.00235267
ATF5	2.41061	0.00431049
TECTB	2.43599	0.0274221
THRB	2.44377	0.00235267
SNTA1	2.46793	0.00431049
MANSC4	2.47566	0.0282051
SLC34A2	2.59251	0.00235267
GLT8D2	2.61373	0.00235267
FA2H	2.62132	0.0059748
MSTN	2.64058	0.00235267
MLXIPL	2.75504	0.0115523
PLA2G3	2.78297	0.0282051
LRAT	2.98927	0.00235267
CCDC184	3.19793	0.00235267
LRP2	3.76899	0.00235267
ARL4D	3.91954	0.00235267
CYP2B6	4.09436	0.00235267
SCEL	4.37872	0.00235267
MSMB	5.27263	0.00235267
BPIFA1	-inf	0.00235267
CCL20	-inf	0.00235267
DKK4	-inf	0.00235267
KMO	-inf	0.00235267
MAB21L3	-inf	0.00235267
OSM	-inf	0.00235267
SERPINB13	-inf	0.0059748
TMEM74B	-inf	0.00235267
TP53INP2	-inf	0.00235267
U1	-inf	0.0339102
